# Supplementary material for: Stressfulness of the design influences consistency of cognitive measures and their correlation with animal personality traits in wild mice (Mus musculus)
Source: Anim Cogn. 2023 Feb 3;26(3):997–1009. doi: 10.1007/s10071-023-01748-3 (PMC10066096; doi:10.1007/s10071-023-01748-3)
Supplement: Supplementary file 2 — Supplementary file2 (CSV 1 KB) [file 10071_2023_1748_MOESM2_ESM.csv]

Novel environment data
ID	ID of the individual
Trial	1st or 2nd time the individual has been tested in the novel environment
Before1	Temperature before the test (picture 1)
Before2	Temperature before the test (picture 2)
Before3	Temperature before the test (picture 3)
Before_mean	Mean temperature before the test
After1	Temperature after the test (picture 1)
After2	Temperature after the test (picture 2)
After3	Temperature after the test (picture 3)
After_mean	Mean temperature after the test
Diff_T_mean	Temperatures difference
Latency(s)	Latency to enter the novel environement (in seconds)
Time_explo(s)	Time spend exploring the novel environment (in seconds)
Frequency_NE	Number of exploration trips
