# Supplementary material for: Stressfulness of the design influences consistency of cognitive measures and their correlation with animal personality traits in wild mice (Mus musculus)
Source: Anim Cogn. 2023 Feb 3;26(3):997–1009. doi: 10.1007/s10071-023-01748-3 (PMC10066096; doi:10.1007/s10071-023-01748-3)
Supplement: Supplementary file 3 — Supplementary file3 (RMD 33 KB) [file 10071_2023_1748_MOESM3_ESM.rmd]

---
title: "Delacoux_and_Guenther_statisticsR"
output: html_document
---

```{r setup, include=FALSE}
knitr::opts_chunk$set(echo = TRUE)
```


# IMPORTANT NOTE:

PERSONALITY TESTS
OF = open field
NE = novel environment

MAZE
MS = LSM
MB = HSM 
(when followed by a number: is the number of the trial)

PROBLEM-SOLVING
PS = problem-solving
Dr = Door = HSPS1
L = Lever = HSPS2
Dm = Dome = LSPS1
W = Wb = Whitebox = LSPS2


# Data and packages

Set working directory and make sure all the packages below are already installed on your computer

```{r}
setwd("C:/Users/anima/Desktop/Biology/2-MPI/3-Iranians/Text/Delacoux_and_Guenther-Stress_Cognition")

Mazes<-read.csv("Maze_ALL.csv", header=T, sep = ";", dec = ",")
Mazes$ID<-as.factor(Mazes$ID)
AllData<-read.csv("Iranians_ALL.csv", header=T, sep = ";", dec = ",")
AllData$ID<-as.factor(AllData$ID)
OF<-read.csv("Openfield.csv", header=T, sep = ";", dec = ",")
NE<-read.csv("Curiosity.csv", header=T, sep = ";", dec = ",")
TEMP<-read.csv("Temperatures.csv", header=T, sep = ";", dec = ",")
TEMP$ID<-as.factor(TEMP$ID)

Learn<-read.csv("Learning_maze.csv", header=T, sep = ";", dec = ",")
Learn$ID<-as.factor(Learn$ID)

PS<-read.csv("Prob_sol.csv", header=T, sep = ";", dec = ",")
PS$ID<-as.factor(PS$ID)

Behav<-read.csv("Iran_Behaviors.csv", header = T, sep = ";", dec = ",")
Behav$ID<-as.factor(Behav$ID)

library(ggplot2)
library(rptR)
library(Hmisc)
library(corrplot)
library(plotly)
library(car)
library(lme4)
library(ggsignif)
library(lsmeans)
library(MASS)
library(ggforce)
library(permuco)
library(broom)
library(dplyr)
library(pwr)

```


# Power analysis

```{r}
pwr.r.test(r = 0.3, sig.level = 0.05, power = 0.8)
```


# Differences between tests

## Temperature

### Graph

```{r}
TEMP$Test <- ordered(TEMP$Test, levels =c("NE", "OF", "LSM", "HSM", "LSPS1", "LSPS2", "HSPS1", "HSPS2"))

ggplot(TEMP,aes(x=Test,y=T_diff, fill=Stress))+
  geom_hline(aes(yintercept = 0))+
  geom_boxplot()+
  ylab("Temperature increase (°C)")+
  scale_fill_manual(values=c("#E69F00", "#999999"))+
  geom_signif(y_position = c(2.8, 3, 2.5, 2.25), xmin = c(0.9, 2.9, 4.9, 5.9), 
              xmax = c(2.1, 4.1, 8.1, 8.1), annotation = c("*","**","*","*"),
              tip_length = 0, vjust = .4)+
  theme_minimal()+
  theme(legend.position = c(.95, .95),
    legend.justification = c("right", "top"),
    legend.box.just = "right",
    legend.margin = margin(6, 6, 6, 6),
    legend.background = element_rect(fill="white", size=.5, linetype="solid"),
    legend.title = element_text(size=9),
    legend.text = element_text(size=8),
    axis.text.x = element_text(angle = 45))

```

### Significant differences between tests

```{r}
ggplot(TEMP,aes(x=T_diff))+
  geom_histogram(color="deepskyblue4", fill="deepskyblue4", alpha=0.4)+ 
  theme_minimal()

TEMP$Test <- ordered(TEMP$Test, levels =c("NE", "OF", "LSM", "HSM", "LSPS1", "LSPS2", "HSPS1", "HSPS2"))


modTdiff<-lmer(T_diff ~ Trial * Test + (1|ID), data=TEMP, REML=T)
Anova(modTdiff) # Test significant (p-val=0.001126 **)
summary(modTdiff)

# Try without interaction (Neither trial, as not significant)
modTdiffNI<-lmer(T_diff ~ Test + (1|ID), data=TEMP, REML=T)
Anova(modTdiffNI) # Test significant (p-val=0.001088 **)
summary(modTdiffNI)
lsmeans(modTdiffNI, pairwise ~ Test, adjust="fdr")


# Differences in mean
TEMP %>%
  group_by(Stress) %>%
  summarise(meanIncrease = mean(T_diff, na.rm = TRUE), sdIncrease = sd(T_diff, na.rm = TRUE))

TEMP %>%
  group_by(Test) %>%
  summarise(meanIncrease = mean(T_diff, na.rm = TRUE))


# Personality tests

PersTest <- TEMP %>%
  filter(Test == "OF" | Test == "NE")

modTdiff<-lmer(T_diff ~ Trial * Test + (1|ID), data=PersTest, REML=T)
Anova(modTdiff) # Test significant (p-val=0.03421 *)
summary(modTdiff)

# Spatial learning

ModTempMazes <- lmer(T_diff ~ Maze * Trial + (1|ID), Mazes, REML =T)
summary(ModTempMazes)
Anova(ModTempMazes) # P-val = 0.0096

# Problem solving

modTemp1<-lmer(diff_T ~ Test + (1|ID), PS)
summary(modTemp1)
Anova(modTemp1)
plot(modTemp1)
hist(residuals(modTemp1))
meancomp <- lsmeans(modTemp1, pairwise ~ Test , adjust="fdr")

```

## Behaviors

### Maze

```{r}
ggplot(Mazes, aes(x = as.factor(Trial), y=Latency_emerge_s, fill=Maze))+
  geom_boxplot()+
  #geom_jitter(color="deepskyblue3", fill= "deepskyblue3", alpha=0.4)+
  xlab("Trial number")+
  ylab("Latency to enter the maze (s)")+
  geom_text(x=0.75, y=95, label="a)")+
  coord_cartesian(ylim = c(0, 100))+
  scale_fill_manual(values=c("#E69F00", "#999999"))+
  theme_minimal()+
  theme(legend.position = "none")


# Log transf better than poisson distribution
NewLatency_emerge_s=log(Mazes$Latency_emerge_s+0.01)
hist(NewLatency_emerge_s) # still looks like poisson! so keep poisson distrib
glmLat<-glmer(round(NewLatency_emerge_s)~ Maze * Trial + (1|ID), family = "poisson", Mazes)
summary(glmLat) # interaction VERY significant
Anova(glmLat) # Both maze (7.061e-09 ***) and trial (0.0124609 *) + interaction (0.0004138 ***) VERY significant
plot(glmLat) 


# TESTS ACCORDING TO COMMENTS
NewNewLatency_emerge_s=log(NewLatency_emerge_s+0.01)
hist(NewNewLatency_emerge_s)
# Exclude outliers (below -3)
filterLat <- NewNewLatency_emerge_s > -3
NewNewLatency_emerge_sF <- NewNewLatency_emerge_s[filterLat]
MazesF <- Mazes[filterLat,]
hist(NewNewLatency_emerge_sF)
lmTEST<-lmer(NewNewLatency_emerge_sF~ Maze * Trial + (1|ID), MazesF)
summary(lmTEST) # interaction VERY significant
Anova(lmTEST) # Both maze (< 2.2e-1 ***) and trial (3.645e-08 ***) + interaction (2.008e-07 ***) VERY significant
plot(lmTEST) 
# With non parametric test instead (Because normality not OK)
permTEST<-aovperm(NewNewLatency_emerge_sF~ Maze * Trial + (1|as.numeric(ID)), MazesF)
summary(permTEST) # Trial significant (p-val(permutation) = 0.0002, p-val(parametric) < 0.0001) and interaction Maze:Trial too (p-val(permutation) = 0.0004, p-val(parametric) = 0.0001)

```


### Problem-solving

```{r}
ggplot(PS, aes(x = Test, y=Lat_approach, fill=Stress))+
  geom_boxplot()+
  #geom_jitter(color="deepskyblue3", fill= "deepskyblue3", alpha=0.4)+
  ylab("Latency to approach (s)")+
  coord_cartesian(ylim = c(0, 120))+ # Attention: miss 4 values above 120
  geom_text(x=0.75, y=115, label="b)")+
  scale_fill_manual(values=c("#E69F00", "#999999"))+
  theme_minimal()+
  theme(legend.position = c(.95, .95),
    legend.justification = c("right", "top"),
    legend.box.just = "right",
    legend.margin = margin(6, 6, 6, 6),
    legend.background = element_rect(fill="white", size=.5, linetype="solid"),
    legend.title = element_text(size=9),
    legend.text = element_text(size=8),
    axis.text.x = element_text(angle = 45))

hist(PS$Lat_approach) # None of the distibutions are working (poisson or log transformation) so use non parametric

modLatApp<-aovperm(Lat_approach ~ Test + (1|as.numeric(ID)), PS)
summary(modLatApp) # Test significant (p-val(permutation) = 0.0102, p-val(parametric) = 0.02107)
```


# Repeatability

## Temperature

```{r}
diffTrpt<-rpt(T_diff ~ Test + Trial + (1|ID), grname= c("ID"), data=TEMP)
summary(diffTrpt) #Significant (p-val=0.000721)
diffTrpt$R #Repeatability around 0.06866059
```


## Personality

### Open field

```{r}

# Temperature

ggplot(OF[-c(3,18,24,25,53),],aes(x=Diff_T))+
  geom_histogram(color="deepskyblue4", fill="deepskyblue4", alpha=0.4)+ 
  theme_minimal() # Normal distribution

diffTOFrpt<-rpt(Diff_T ~ Trial + (1|ID), grname= c("ID"), data=OF[-c(3,18,24,25,53),])
summary(diffTOFrpt) #Not significant (p-val=0,448)

# Distance covered

ggplot(OF,aes(x=OF_distance))+
  geom_histogram(color="deepskyblue4", fill="deepskyblue4", alpha=0.4)+ 
  theme_minimal() # Normal distribution

distOFrpt<-rpt(OF_distance ~ Trial + (1|ID), grname= c("ID"), data=OF)
summary(distOFrpt) # Significant (p-val=0,000451)
distOFrpt$R

# Time spend in the center of the arena

ggplot(OF,aes(x=OF_centerTime.))+
  geom_histogram(bins=20)+ 
  theme_minimal() # Poisson distribution

centerOFrpt<-rpt(OF_centerTime. ~ Trial + (1|ID), grname= c("ID"), datatype="Poisson", data=OF)
summary(centerOFrpt) # p-val=0,24
plot(centerOFrpt) # Not significant

# TESTS ACCORDING TO COMMENTS
OF$NewOF_centerTime.=log(OF$OF_centerTime.+0.01)
hist(OF$NewOF_centerTime.)
centerOFrptTEST<-rpt(NewOF_centerTime. ~ Trial + (1|ID), grname= c("ID"), data=OF)
summary(centerOFrptTEST) # p-val=0,18
centerOFrptTEST$R
plot(centerOFrptTEST) # Not significant: Similar result as before

```

### Novel environment

```{r}
# Temperature

ggplot(NE[-c(38,48),],aes(x=Diff_T_mean))+
  geom_histogram(bins=15,color="deepskyblue4", fill="deepskyblue4", alpha=0.4)+ 
  theme_minimal() # Normal distribution

DiffTNErpt<-rpt(Diff_T_mean ~ Trial + (1|ID), grname= c("ID"), data=NE[-c(38,48),])
summary(DiffTNErpt) # Significant p-val=0,00947
DiffTNErpt$R # 0.444192

# Latency to leave the trap

ggplot(NE[-c(38,48),],aes(x=Latency.s.))+
  geom_histogram(bins=15,color="deepskyblue4", fill="deepskyblue4", alpha=0.4)+ 
  theme_minimal() # Closer to poisson distrib

latNErpt<-rpt(Latency.s. ~ Trial + (1|ID), grname= c("ID"), datatype="Poisson", data=NE[-c(38,48),])
summary(latNErpt) # almost significant (p-val= 0,063)
latNErpt$R # 0.2853106

# TESTS ACCORDING TO COMMENTS
NE$NewLatency.s.=log(NE$Latency.s.+0.01)
hist(NE$NewLatency.s.)
latNErptTEST<-rpt(NewLatency.s. ~ Trial + (1|ID), grname= c("ID"), data=NE[-c(38,48),])
summary(latNErptTEST) # p-val=0,0398
latNErptTEST$R
plot(latNErptTEST) # Significant: Close to the results obtained before

# Time spend exploring

ggplot(NE[-c(38,48),],aes(x=Time_in_NE.s.))+
  geom_histogram(bins=15,color="deepskyblue4", fill="deepskyblue4", alpha=0.4)+ 
  theme_minimal() # Normal distribution

timeNErpt<-rpt(Time_in_NE.s. ~ Trial + (1|ID), grname= c("ID"), data=NE[-c(38,48),])
summary(timeNErpt) # not significant (p-val = 0,254)
timeNErpt$R

# Number of exploration trips

ggplot(NE[-c(38,49),],aes(x=Frequency_NE))+
  geom_histogram(bins=15,color="deepskyblue4", fill="deepskyblue4", alpha=0.4)+ 
  theme_minimal() # Poisson distribution

freqNErpt<-rpt(Frequency_NE ~ Trial + (1|ID), grname= c("ID"), datatype="Poisson", data=NE[-c(38,49),]) 
summary(freqNErpt) # Significant (p-val=0,0454)
freqNErpt$R
```

## Cognition

### Spatial learning

```{r}
# Difference Errors

ggplot(Learn,aes(x=Error))+
  geom_histogram(bins=10,color="deepskyblue4", fill="deepskyblue4", alpha=0.4)+ 
  theme_minimal() # Normal distribution

ErrorLearnrpt<-rpt(Error ~ Maze + (1|ID), grname= c("ID"), data=Learn)
summary(ErrorLearnrpt) # Not significant p-val=0.246
ErrorLearnrpt$R # 

# Difference Time

ggplot(Learn[-51,],aes(x=Time))+
  geom_histogram(bins=15,color="deepskyblue4", fill="deepskyblue4", alpha=0.4)+ 
  theme_minimal() # Closer to poisson distrib
# Better to remove value 51 because too extreme

TimeLearnrpt<-rpt(Time ~ Maze + (1|ID), grname= c("ID"), datatype="Poisson", data=Learn[-51,])
summary(TimeLearnrpt) # Not significant p-val= 0.255
TimeLearnrpt$R

# TESTS ACCORDING TO COMMENTS
Learn$NewTime=log(Learn$Time+0.01)
hist(Learn$NewTime)
TimeLearnrptTEST<-rpt(NewTime ~ Maze + (1|ID), grname= c("ID"), data=Learn[-51,])
summary(TimeLearnrptTEST) # p-val=0,216
plot(TimeLearnrptTEST) # Not significant: Same result
TimeLearnrptTEST$R

# Best trial

ggplot(Learn,aes(x=Trial))+
  geom_histogram(bins=15,color="deepskyblue4", fill="deepskyblue4", alpha=0.4)+ 
  theme_minimal() # Normal distribution

TrialLearnrpt<-rpt(Trial ~ Maze + (1|ID), grname= c("ID"), data=Learn)
summary(TrialLearnrpt) # Not significant (p-val = 1)
TrialLearnrpt$R

# Score at trial 3

ggplot(Learn,aes(x=Score3))+
  geom_histogram(bins=10,color="deepskyblue4", fill="deepskyblue4", alpha=0.4)+ 
  theme_minimal() # Closer to poisson

ScoreLearnrpt<-rpt(Score3 ~ Maze + (1|ID), grname= c("ID"), datatype="Poisson", data=Learn) 
summary(ScoreLearnrpt) # Not significant (p-val= 1)
ScoreLearnrpt$R
```

### Problem-solving

NOTE:
Dome = LSPS1
Whitebox = LSPS2
Door = HSPS1
Lever = HSPS2

#### All together
 
```{r}
ProbSolNoWB<-PS[1:81,]

# Solved or not
SolvedAllrpt<-rpt(Solved ~ Test + (1|ID), grname= c("ID"), PS, datatype = "Binary")
summary(SolvedAllrpt) # Significant (p-val=0.0196)
SolvedAllrpt$R # Rep = 0.3841167

## Without Wb (=whitebox)
SolvedNoWrpt<-rpt(Solved ~ Test + (1|ID), grname= c("ID"), ProbSolNoWB, datatype = "Binary")
summary(SolvedNoWrpt) # Not significant (p-val=0.148)
SolvedNoWrpt$R #Rep = 0.1553292


# Latency to solve
ggplot(PS,aes(x=Lat_solve))+
  geom_histogram(color="deepskyblue4", fill="deepskyblue4", alpha=0.4)+ 
  theme_minimal() # Poisson

LatSolAllrpt<-rpt(Lat_solve ~ Test + (1|ID), grname= c("ID"), PS, datatype = "Poisson")
summary(LatSolAllrpt) # Not significant (p-val= 0.5)
LatSolAllrpt$R

## Without WB
LatSolNoWrpt<-rpt(Lat_solve ~ Test + (1|ID), grname= c("ID"), ProbSolNoWB, datatype = "Poisson")
summary(LatSolNoWrpt) # Not significant (p-val= 0.5)
LatSolNoWrpt$R # Rep = 4.278747e-08

# TESTS ACCORDING TO COMMENTS
ProbSolNoWB$NewLat_solve=log(ProbSolNoWB$Lat_solve+0.01)
hist(ProbSolNoWB$NewLat_solve)
LatSolAllrptTEST<-rpt(NewLat_solve ~  Test + (1|ID), grname= c("ID"), data=ProbSolNoWB)
summary(LatSolAllrptTEST) # p-val=1
plot(LatSolAllrptTEST) # Not significant: Same as before
LatSolAllrptTEST$R


# Exploration time (only if solved)
ProbSolSolved <- subset(PS, Solved=="1")

ggplot(ProbSolSolved,aes(x=Explo_time))+
  geom_histogram(color="deepskyblue4", fill="deepskyblue4", alpha=0.4)+ 
  theme_minimal() # Poisson

ExploAllrpt<-rpt(Explo_time ~ Test + (1|ID), grname= c("ID"), ProbSolSolved, datatype = "Poisson")
summary(ExploAllrpt) # Not significant (p-val= 0.356)
ExploAllrpt$R


# Without WB
ProbSolSolvedNoW <- subset(PS, Solved=="1" & Test != "whitebox")

ExploNoWrpt<-rpt(Explo_time ~ Test + (1|ID), grname= c("ID"), ProbSolSolvedNoW, datatype = "Poisson")
summary(ExploNoWrpt) # Not significant (p-val= 0.448)
ExploNoWrpt$R # Rep = 0.02155629

# TESTS ACCORDING TO COMMENTS
ProbSolSolvedNoW$NewExplo_time=log(ProbSolSolvedNoW$Explo_time+0.01)
hist(ProbSolSolvedNoW$NewExplo_time)
ExploAllrptTEST<-rpt(NewExplo_time ~  Test + (1|ID), grname= c("ID"), data=ProbSolSolvedNoW)
summary(ExploAllrptTEST) # p-val=0,348
plot(ExploAllrptTEST) # Not significant: Same as before
ExploAllrptTEST$R


```
 
#### Pair by pair

```{r}
# First separate each test

ProbSolDoor <- subset(PS, Test=="HSPS1")
ProbSolLever <- subset(PS, Test=="HSPS2")
ProbSolDome <- subset(PS, Test=="LSPS1")
ProbSolWhitebox <- subset(PS, Test=="LSPS2")

# To combine 2 tests use rbind(test1, test2)
```


##### Within the same condition

###### Door with lever

```{r}
## Solved or not
SolvedDrLrpt<-rpt(Solved ~ Test + (1|ID), grname= c("ID"), rbind(ProbSolDoor, ProbSolLever), datatype = "Binary")
summary(SolvedDrLrpt) # Significant (p-val=0.000527)
SolvedDrLrpt$R # Rep = 0.9341005
```

```{r}
## Latency to solve
PSDrL <-rbind(ProbSolDoor, ProbSolLever)
LatSolDrLrpt<-rpt(Lat_solve ~ Test + TestNbStress + (1|ID), grname= c("ID"), PSDrL, datatype = "Poisson")
summary(LatSolDrLrpt) # Significant (p-val= 0.0101)
LatSolDrLrpt$R # Rep = 0.5101778

# TESTS ACCORDING TO COMMENTS
PSDrL$NewLat_solve=log(PSDrL$Lat_solve+0.01)
hist(PSDrL$NewLat_solve)
LatSolDrLrptTEST<-rpt(NewLat_solve ~  Test + TestNbStress + (1|ID), grname= c("ID"), data=PSDrL)
summary(LatSolDrLrptTEST) # p-val=0,00926
plot(LatSolDrLrptTEST) # Significant: Same as before
LatSolDrLrptTEST$R
```

```{r}
## Exploration time (only if solved)
ProbSolDrLSolved <- subset(PSDrL, Solved=="1")
ExploDrLrpt<-rpt(Explo_time ~ Test + TestNbStress + (1|ID), grname= c("ID"), ProbSolDrLSolved, datatype = "Poisson")
summary(ExploDrLrpt) # Almost significant (p-val= 0.0833)
ExploDrLrpt$R # Rep = 0.3506643

# TESTS ACCORDING TO COMMENTS
ProbSolDrLSolved$NewExplo_time=log(ProbSolDrLSolved$Explo_time+0.01)
hist(ProbSolDrLSolved$NewExplo_time)
ExploDrLrptTEST<-rpt(NewExplo_time ~  Test + TestNbStress + (1|ID), grname= c("ID"), data=ProbSolDrLSolved)
summary(ExploDrLrptTEST) # p-val=0,0955
plot(ExploDrLrptTEST) # Almost significant: Same as before
ExploDrLrptTEST$R
```

###### Dome with whitebox

```{r}
## Solved or not
SolvedDmWrpt<-rpt(Solved ~ Test + (1|ID), grname= c("ID"), rbind(ProbSolDome, ProbSolWhitebox), datatype = "Binary")
summary(SolvedDmWrpt) # Significant (p-val=2.67e-05)
SolvedDmWrpt$R # Rep = 0.9977224
```

```{r}
## Latency to solve
LatSolDmWrpt<-rpt(Lat_solve ~ Test + (1|ID), grname= c("ID"), rbind(ProbSolDome, ProbSolWhitebox), datatype = "Poisson")
summary(LatSolDmWrpt) # Not significant (p-val= 0.5)
LatSolDmWrpt$R # Rep = 2.267967e-10
```

```{r}
## Exploration time (only if solved)
ProbSolDmWSolved <- subset(rbind(ProbSolDome, ProbSolWhitebox), Solved=="1")
ExploDmWrpt<-rpt(Explo_time ~ Test + (1|ID), grname= c("ID"), ProbSolDmWSolved, datatype = "Poisson")
summary(ExploDmWrpt) # Not significant (p-val= 0.5)
ExploDmWrpt$R # Rep = 5.105121e-10
```

##### Between conditions

###### Door with dome

```{r}
## Solved or not
SolvedDrDmrpt<-rpt(Solved ~ Test + (1|ID), grname= c("ID"), rbind(ProbSolDoor, ProbSolDome), datatype = "Binary")
summary(SolvedDrDmrpt) # Not significant (p-val=1)
SolvedDrDmrpt$R # Rep =  1.168298e-21
```

```{r}
## Latency to solve
PSDrDm <- rbind(ProbSolDoor, ProbSolDome)
LatSolDrDmrpt<-rpt(Lat_solve ~ Test + (1|ID), grname= c("ID"), PSDrDm , datatype = "Poisson")
summary(LatSolDrDmrpt) # Not significant (p-val= 0.5)
LatSolDrDmrpt$R # Rep = 1.383702e-09

# TESTS ACCORDING TO COMMENTS
PSDrDm$NewLat_solve=log(PSDrDm$Lat_solve+0.01)
hist(PSDrDm$NewLat_solve)
LatSolDrDmrptTEST<-rpt(NewLat_solve ~  Test + (1|ID), grname= c("ID"), data=PSDrDm)
summary(LatSolDrDmrptTEST) # p-val=1
plot(LatSolDrDmrptTEST) # Not significant: Same as before
```

```{r}
## Exploration time (only if solved)
ProbSolDrDmSolved <- subset(PSDrDm, Solved=="1")
ExploDrDmrpt<-rpt(Explo_time ~ Test + (1|ID), grname= c("ID"), ProbSolDrDmSolved, datatype = "Poisson")
summary(ExploDrDmrpt) # Almost significant (p-val= 0.0772)
ExploDrDmrpt$R # Rep = 0.5697790

# TESTS ACCORDING TO COMMENTS
ProbSolDrDmSolved$NewExplo_time=log(ProbSolDrDmSolved$Explo_time+0.01)
hist(ProbSolDrDmSolved$NewExplo_time)
ExploDrDmrptTEST<-rpt(NewExplo_time ~  Test + (1|ID), grname= c("ID"), data=ProbSolDrDmSolved)
summary(ExploDrDmrptTEST) # p-val=0,0557
plot(ExploDrDmrptTEST) # Almost significant: Same as before
ExploDrDmrptTEST$R
```

###### Door with whitebox

```{r}
## Solved or not
SolvedDrWrpt<-rpt(Solved ~ Test + (1|ID), grname= c("ID"), rbind(ProbSolDoor, ProbSolWhitebox), datatype = "Binary")
summary(SolvedDrWrpt) # Significant (p-val=8.05e-06)
SolvedDrWrpt$R # Rep = 0.998093
```

```{r}
## Latency to solve
LatSolDrWrpt<-rpt(Lat_solve ~ Test + (1|ID), grname= c("ID"), rbind(ProbSolDoor, ProbSolWhitebox), datatype = "Poisson")
summary(LatSolDrWrpt) # Not significant (p-val= 0.197)
LatSolDrWrpt$R # Rep = 0.4399672
```

```{r}
## Exploration time (only if solved)
ProbSolDrWSolved <- subset(rbind(ProbSolDoor, ProbSolWhitebox), Solved=="1")
ExploDrWrpt<-rpt(Explo_time ~ Test + (1|ID), grname= c("ID"), ProbSolDrWSolved, datatype = "Poisson")
summary(ExploDrWrpt) # Almost significant (p-val= 0.0516)
ExploDrWrpt$R # Rep = 0.8089721
```

###### Lever with dome

```{r}
## Solved or not
SolvedLDmrpt<-rpt(Solved ~ Test + (1|ID), grname= c("ID"), rbind(ProbSolLever, ProbSolDome), datatype = "Binary")
summary(SolvedLDmrpt) # Not significant (p-val=0.25)
SolvedLDmrpt$R # Rep = 0.1688115
```

```{r}
## Latency to solve
PSDmL <- rbind(ProbSolLever, ProbSolDome)
LatSolLDmrpt<-rpt(Lat_solve ~ Test + (1|ID), grname= c("ID"), PSDmL, datatype = "Poisson")
summary(LatSolLDmrpt) # Almost significant (p-val= 0.0666)
LatSolLDmrpt$R # Rep = 0.3873398

# TESTS ACCORDING TO COMMENTS
PSDmL$NewLat_solve=log(PSDmL$Lat_solve+0.01)
hist(PSDmL$NewLat_solve)
LatSolLDmrptTEST<-rpt(NewLat_solve ~  Test + (1|ID), grname= c("ID"), data=PSDmL)
summary(LatSolLDmrptTEST) # p-val=0.0654
plot(LatSolLDmrptTEST) # Almost significant: Same as before
LatSolLDmrptTEST$R
```

```{r}
## Exploration time (only if solved)
ProbSolLDmSolved <- subset(PSDmL, Solved=="1")
ExploLDmrpt<-rpt(Explo_time ~ Test + (1|ID), grname= c("ID"), ProbSolLDmSolved, datatype = "Poisson")
summary(ExploLDmrpt) # Not significant (p-val= 0.172)
ExploLDmrpt$R # Rep = 0.2820732

# TESTS ACCORDING TO COMMENTS
ProbSolLDmSolved$NewExplo_time=log(ProbSolLDmSolved$Explo_time+0.01)
hist(ProbSolLDmSolved$NewExplo_time)
ExploLDmrptTEST<-rpt(NewExplo_time ~  Test + (1|ID), grname= c("ID"), data=ProbSolLDmSolved)
summary(ExploLDmrptTEST) # p-val=0,18
plot(ExploLDmrptTEST) # Not significant: Same as before
```

###### Lever with whitebox

```{r}
## Solved or not
SolvedLWrpt<-rpt(Solved ~ Test + (1|ID), grname= c("ID"), rbind(ProbSolLever, ProbSolWhitebox), datatype = "Binary")
summary(SolvedLWrpt) # Significant (p-val=1.19e-05)
SolvedLWrpt$R # Rep = 0.9981718
```

```{r}
## Latency to solve
LatSolLWrpt<-rpt(Lat_solve ~ Test + (1|ID), grname= c("ID"), rbind(ProbSolLever, ProbSolWhitebox), datatype = "Poisson")
summary(LatSolLWrpt) # Not significant (p-val= 1)
LatSolLWrpt$R # Rep = 0.5696649
```

```{r}
## Exploration time (only if solved)
ProbSolLWSolved <- subset(rbind(ProbSolLever, ProbSolWhitebox), Solved=="1")
ExploLWrpt<-rpt(Explo_time ~ Test + (1|ID), grname= c("ID"), ProbSolLWSolved, datatype = "Poisson")
summary(ExploLWrpt) # Not significant (p-val= 0.135)
ExploLWrpt$R # Rep = 0.7500776
```

#### Try with log transformations instead of poisson distribution

##### Latency to solve

Doesn't make much sense to try with whitebox (only 4 repeatability obs)

```{r}
## For door-lever
ProbSolDrLSolved <- subset(rbind(ProbSolDoor, ProbSolLever), Solved=="1")
LatSolDrLrptLog<-rpt(log(Lat_solve+0.01) ~ Test + TestNbStress + (1|ID), grname= c("ID"), ProbSolDrLSolved)
summary(LatSolDrLrptLog) # Significant (p-val= 0.00926)
LatSolDrLrptLog$R # Rep = 0.4859772

## For door-dome
ProbSolDrDmSolved <- subset(rbind(ProbSolDoor, ProbSolDome), Solved=="1")
LatSolDrDmrptLog<-rpt(log(Lat_solve+0.01) ~ Test + (1|ID), grname= c("ID"), ProbSolDrDmSolved)
summary(LatSolDrDmrptLog) # Not significant (p-val= 1)
LatSolDrDmrptLog$R # Rep = 0

## For lever-dome
ProbSolLDmSolved <- subset(rbind(ProbSolLever, ProbSolDome), Solved=="1")
LatSolLDmrptLog<-rpt(log(Lat_solve+0.01) ~ Test + (1|ID), grname= c("ID"), ProbSolLDmSolved)
summary(LatSolLDmrptLog) # Almost significant (p-val= 0.0654)
LatSolLDmrptLog$R # Rep = 0.3822872

## For dome-whitebox  -> Doesn't make a lot of sense, only 4 obs
ProbSolDmWSolved <- subset(rbind(ProbSolDome, ProbSolWhitebox), Solved=="1")
LatSolDmWrptLog<-rpt(log(Lat_solve+0.01) ~ Test + (1|ID), grname= c("ID"), ProbSolDmWSolved)
summary(LatSolDmWrptLog) # Not significant (p-val= 0.5)
LatSolDmWrptLog$R # Rep = 0
```

##### Exploration time

```{r}
## For door-lever
ExploDrLrptLog<-rpt(log(Explo_time+0.01) ~ Test + TestNbStress + (1|ID), grname= c("ID"), ProbSolDrLSolved)
summary(ExploDrLrptLog) # Almost significant (p-val= 0.0955)
ExploDrLrptLog$R # Rep = 0.2887962

## For door-dome
ExploDrDmrptLog<-rpt(log(Explo_time+0.01) ~ Test + (1|ID), grname= c("ID"), ProbSolDrDmSolved)
summary(ExploDrDmrptLog) # Almost significant (p-val= P = 0.0557)
ExploDrDmrptLog$R # Rep = 0.5727331

## For lever-dome
ExploLDmrptLog<-rpt(log(Explo_time+0.01) ~ Test + (1|ID), grname= c("ID"), ProbSolLDmSolved)
summary(ExploLDmrptLog) # Not significant (p-val= P = 0.18)
ExploLDmrptLog$R # Rep = 0.2602168
```


# Correlations

Simplify table:

Personality traits:
OF:
Distance: repeatable -> use mean
Center: not repeatable -> don't use
NE:
Freq: repeatable -> use mean
Latency: almost repeatable -> use mean
Time eplo: not repeatable -> don't use

Learning measures:
Maze low-stress: keep all
Maze high-stress: keep all
PS low-stress: keep only dome
PS high-stress: use mean of door and lever

Temparatures:
columns 1-19

## Correlation table

```{r}
ID <- AllData$ID

OF_Dist <- (AllData$OF1_distance + AllData$OF2_distance)/2
NE_Freq <- (AllData$NE1_Frequency_NE + AllData$NE2_Frequency_NE)/2
NE_Lat <- (AllData$NE1_Latency.s. + AllData$NE2_Latency.s.)/2

MLow_Error <- AllData$MS_Error
MLow_Score3 <- AllData$MS_Score3
MLow_Time <- AllData$MS_Time
MLow_Trial <- AllData$MS_Trial

MHigh_Error <- AllData$MB_Error
MHigh_Score3 <- AllData$MB_Score3
MHigh_Time <- AllData$MB_Time
MHigh_Trial <- AllData$MB_Trial

PSLow_Explo <-AllData$PSDm_Explo_time
PSLow_Lat <- AllData$PSDm_Lat_sol
PSLow_Solved <- AllData$PSDm_Solved

PSHigh_Explo <- (AllData$PSDr_Explo_time + AllData$PSL_Explo_time)/2
PSHigh_Lat <- (AllData$PSDr_Lat_sol + AllData$PSL_Lat_sol)/2
PSHigh_Solved <- (AllData$PSDr_Solved + AllData$PSL_Solved)/2

AllSimplified <- data.frame(ID, OF_Dist, NE_Freq, NE_Lat, MLow_Error, MLow_Score3, MLow_Time, MLow_Trial, MHigh_Error, MHigh_Score3, MHigh_Time, MHigh_Trial, PSLow_Explo, PSLow_Lat, PSLow_Solved, PSHigh_Explo, PSHigh_Lat, PSHigh_Solved)

rcorr(as.matrix(AllSimplified[,c(2:18)]), type="spearman")


```

## t-tests: are correlations stronger in high stress condition?

```{r}
#### Within a test ####
WTHS <- c(0.40, 0.54, 0, 0.28, 0.22, 0.15, 0.94, 0.35)
WTLS <- c(0.46, 0.62, -0.08, 0.24, 0.44, -0.14, 0.64, 0.16)

t.test(WTHS, WTLS)

# with the strength of the correlations instead (no negative coefficients)
WTLSstr <- c(0.46, 0.62, 0.08, 0.24, 0.44, 0.14, 0.64, 0.16)
t.test(WTHS, WTLSstr, paired=T)


#### Within a condition ####
WCHS <- c(0.49, 0.25, 0.35, -0.20, 0.46, 0.19, 0.41, -0.14, 0.15, 0.09, -0.10, -0.29)
WCLS <- c(-0.13, -0.40, 0.21, -0.02, -0.08, 0.16, 0.22, 0.23, -0.05, 0.06, 0.01, -0.04)

t.test(WCHS, WCLS, paired=T)

# with the strength of the correlations instead (no negative coefficients)
WCHSstr <- c(0.49, 0.25, 0.35, 0.20, 0.46, 0.19, 0.41, 0.14, 0.15, 0.09, 0.10, 0.29)
WCLSstr <- c(0.13, 0.40, 0.21, 0.02, 0.08, 0.16, 0.22, 0.23, 0.05, 0.06, 0.01, 0.04)
t.test(WCHSstr, WCLSstr, paired=T)

```

# Justification of learning score "number of errors at trial 3"

```{r}
Mazes %>%
  group_by(Trial)%>%
  summarise(stdErr = sd(Percent_errors)) # Not that high compared to the others

T2 <- Mazes %>%
  filter(Trial =="2")%>%
  select("Percent_errors")
t.test(T2, mu = 50)

T3 <- Mazes %>%
  filter(Trial =="3")%>%
  select("Percent_errors")
t.test(T3, mu = 50)
```

# Supplementary material

## S1: Repeatability of the temperature

### Before

```{r}
ggplot(TEMP,aes(x=Before))+
  geom_histogram(color="deepskyblue4", fill="deepskyblue4", alpha=0.4)+ 
  theme_minimal()

beforeTrpt<-rpt(Before ~ (1|ID), grname= c("ID"), data=TEMP)
summary(beforeTrpt) #Significant (p-val= 1.13e-10)
plot(beforeTrpt)
beforeTrpt$R #Repeatability around 0,1697766

```

Temperature before repeatable, but repeatability relatively low (0,1698)


### Difference

```{r}

##### If separating high and low stress? #####

TEMPlow <- TEMP %>%
  filter(Stress == "Low")

diffTLrpt<-rpt(T_diff ~ Test + Trial + (1|ID), grname= c("ID"), data=TEMPlow)
summary(diffTLrpt) #Significant (p-val=0.18)
plot(diffTLrpt) 
diffTLrpt$R # R = 0.03618475

###

TEMPhigh <- TEMP %>%
  filter(Stress == "High")

diffTHrpt<-rpt(T_diff ~ Test + Trial + (1|ID), grname= c("ID"), data=TEMPhigh)
summary(diffTHrpt) #Significant (p-val=0.00168)
plot(diffTHrpt) 
diffTHrpt$R # 0.1160517

```

## S2: Models of the temperature increase (with personality)

### Open field

```{r}

cleanOF <- OF[-56,] # Removed one extreme values (56)

ggplot(cleanOF,aes(x=Diff_T))+
  geom_histogram(color="deepskyblue4", fill="deepskyblue4", alpha=0.4)+ 
  theme_minimal() # Not very normal, better to use non-parametric test

aovperm(Diff_T ~ OF_distance * OF_centerTime. + (1|ID), cleanOF)

```

### Novel environment

```{r}
ggplot(NE,aes(x=Diff_T_mean))+
  geom_histogram(color="deepskyblue4", fill="deepskyblue4", alpha=0.4)+ 
  theme_minimal() # Not very normal, better to use non-parametric test

aovperm(Diff_T_mean ~ Latency.s. * Frequency_NE + (1|ID), NE)

```

## S3: Increase in temperature and total time

```{r}
# Temperature and time spend in the test
ggplot(TEMP, aes(x=TotTime, y=T_diff, fill=Stress, color = Stress))+
  geom_point()+
  geom_smooth(method = lm)+
  scale_color_manual(values=c("#E69F00", "#999999"))+ #for option color (points and lines)
  scale_fill_manual(values=c("#E69F00", "#999999"))+ #for option fill (confidence area)
  scale_x_log10()+
  xlab("Total time (s)")+
  ylab("Temperature increase (°C)")+
  theme_minimal()+
  theme(legend.position = c(.95, .95),
    legend.justification = c("right", "top"),
    legend.box.just = "right",
    legend.margin = margin(6, 6, 6, 6),
    legend.background = element_rect(fill="white", size=.5, linetype="solid"),
    legend.title = element_text(size=9),
    legend.text = element_text(size=8))

# Model:
TEMP$NewTotTime <- log(TEMP$TotTime + 0.01)

modTempAll<-lmer(T_diff ~ Stress * NewTotTime + (1|ID), TEMP)
summary(modTempAll)
Anova(modTempAll)
plot(modTempAll) # Pretty good
hist(residuals(modTempAll)) # Pretty good
```

## S4: Correlations temperature increase - personality

```{r}
rcorr(as.matrix(AllData[,c(2:34)]), type="spearman")
```

## S5: Effect of experience and motivation on learning

### Experience

#### Maze

```{r}

# Difference of errors
Errorgroup<-lmer(Error ~ Maze*NbTest +(1|ID), Learn)
Anova(Errorgroup) # Effect of maze, not sequence of the test
plot(Errorgroup) 
hist(residuals(Errorgroup))

# Difference of time
NewTime=log(Learn$Time+0.01)
lmTimegroup<-lmer(NewTime~ Maze*NbTest +(1|ID), Learn)
Anova(lmTimegroup) # Effect of maze, not sequence of the test
plot(lmTimegroup) 
hist(residuals(lmTimegroup))

# Number of the best trial
TrialgroupPerm<-aovperm(Trial ~ Maze*NbTest + Error(ID/(Maze)), Learn)
summary(TrialgroupPerm) # nothing significant

# Score at trial 3
Score3groupPerm<-aovperm(Score3 ~ Maze*NbTest + Error(ID/(Maze)), Learn)
summary(Score3groupPerm) # nothing significant


```

#### Problem-solving

```{r}

# Solved
Solgroup<-glmer(Solved~Test*Group + (1|ID), family = binomial(link = "logit"), PS)
Anova(Solgroup)# Group not significant

# Latency to solve 
LatgroupPerm<-aovperm(Lat_solve~Test*Group + Error(ID/(Test)), PS)
summary(LatgroupPerm) # nothing significant

# Exploration time
PS$New_Explo_time<-log(PS$Explo_time+0.01)
Explgroup<-lmer(New_Explo_time~Test*Group + (1|ID), PS)
Anova(Explgroup)# Group not significant
plot(Explgroup) 
hist(residuals(Explgroup))

```

### Motivation in LSPS

```{r}
head(PS)
LSPS <- PS %>%
  filter(Test == "LSPS1")

# Solved
SolMot<-glm(Solved ~ Lat_eat, family = binomial(link = "logit"), LSPS)
Anova(SolMot)# Group not significant

# Latency to solve
Lat_solveMotPerm<-aovperm(Lat_solve~Lat_eat, LSPS)
summary(Lat_solveMotPerm) # nothing significant

# Exploration time
ExplMot<-lm(New_Explo_time~Lat_eat, LSPS)
Anova(ExplMot)# Group not significant
plot(ExplMot) 
hist(residuals(ExplMot))

```

## S6: Correlation between non-cognitive behavior in personality tests and cognitive tests

```{r}
rcorr(as.matrix(Behav[,-1]), type="spearman")

```

## S7: LSPS2

### Within LSPS2

```{r}

# Whitebox data
ggplot(AllData[-c(1,2,5,6,8,18,21,29),], aes(x=PSW_Lat_appr, y=PSW_Lat_eat, color=as.factor(PSW_Solved)))+
  geom_point()+
  scale_color_manual(values=c("#999999", "#E69F00"),name = "", labels = c("Not solved", "Solved"))+
  ylab("Latency to eat (s)")+
  xlab("Latency to approach (s)")+
  theme_minimal()+
  theme(legend.position = c(.90, .90),
    legend.justification = c("right", "top"),
    legend.box.just = "right",
    legend.margin = margin(6, 6, 6, 6),
    legend.background = element_rect(fill="white", size=.5, linetype="solid"),
    legend.title = element_text(size=0),
    legend.text = element_text(size=8))

```

### With other problem solving tasks

```{r}

WDome<- merge(ProbSolDome, ProbSolWhitebox, by="ID")
ggplot(WDome, aes(x=Lat_solve.x, y=Explo_time.x, color=as.factor(Solved.y)))+
  geom_point()+
  annotate("text", x=100, y=62, label="a) LSPS1")+
  scale_color_manual(values=c("#999999", "#E69F00"))+
  ylab("Exploration time (s)")+
  xlab("Latency to solve (s)")+
  theme_minimal()+
  theme(legend.position = "none")

WDoor<- merge(ProbSolDoor, ProbSolWhitebox, by="ID")
ggplot(WDoor, aes(x=Lat_solve.x, y=Explo_time.x, color=as.factor(Solved.y)))+
  geom_point()+
  annotate("text", x=80, y=197, label="b) HSPS1")+
  scale_color_manual(values=c("#999999", "#E69F00"))+
  ylab("Exploration time (s)")+
  xlab("Latency to solve (s)")+
  theme_minimal()+
  theme(legend.position = "none")

WLever<- merge(ProbSolLever, ProbSolWhitebox, by="ID")
ggplot(WLever[-c(1,2,5,18,26),], aes(x=Lat_solve.x, y=Explo_time.x, color=as.factor(Solved.y)))+
  annotate("text", x=100, y=175, label="c) HSPS2")+
  geom_point()+
  scale_color_manual(values=c("#999999", "#E69F00"),name = "LSPS2", labels = c("Not solved", "Solved"))+
  ylab("Exploration time (s)")+
  xlab("Latency to solve (s)")+
  theme_minimal()+
  theme(legend.position = c(.8, .95),
    legend.justification = c("right", "top"),
    legend.box.just = "right",
    legend.margin = margin(6, 6, 6, 6),
    legend.background = element_rect(fill="white", size=.5, linetype="solid"),
    legend.title = element_text(size=9),
    legend.text = element_text(size=8))

```
