# Supplementary material for: Stressfulness of the design influences consistency of cognitive measures and their correlation with animal personality traits in wild mice (Mus musculus)
Source: Anim Cogn. 2023 Feb 3;26(3):997–1009. doi: 10.1007/s10071-023-01748-3 (PMC10066096; doi:10.1007/s10071-023-01748-3)
Supplement: Supplementary file 4 — Supplementary file4 (CSV 2 KB) [file 10071_2023_1748_MOESM4_ESM.csv]

Table of all the non-cognitive behaviors
ID	ID of the individual
OF1_distance	Distance covered in the OF (trial 1)
OF1_centerTime%	Percentage of time spend in the center of the OF (trial 1)
OF2_distance	Distance covered in the OF (trial 2)
OF2_centerTime%	Percentage of time spend in the center of the OF (trial 2)
NE1_Latency(s)	Latency to enter the novel environement (in seconds) (trial 1)
NE1_Time_in_NE(s)	Time spend exploring the novel environment (in seconds) (trial 1)
NE1_Frequency_NE	Number of exploration trips in the NE (trial 1)
NE2_Latency(s)	Latency to enter the novel environement (in seconds) (trial 2)
NE2_Time_in_NE(s)	Time spend exploring the novel environment (in seconds) (trial 2)
NE2_Frequency_NE	Number of exploration trips in the NE (trial 2)
PSDr_Lat_appr	Latency to approach the problem solving set-up (HSPS1)
PSL_Lat_appr	Latency to approach the problem solving set-up (HSPS2)
PSDm_Lat_appr	Latency to approach the problem solving set-up (LSPS1)
PSW_Lat_appr	Latency to approach the problem solving set-up (LSPS2)
PSDm_Lat_eat	Latency to eat the first mealworm (LSPS1)
PSW_Lat_eat	Latency to eat the first mealworm (LSPS2)
HSM1_Lat_emerge	Latency to enter the maze (HSM, trial 1)
HSM2_Lat_emerge	Latency to enter the maze (HSM, trial 2)
HSM3_Lat_emerge	Latency to enter the maze (HSM, trial 3)
HSM4_Lat_emerge	Latency to enter the maze (HSM, trial 4)
HSM5_Lat_emerge	Latency to enter the maze (HSM, trial 5)
LSM1_Lat_emerge	Latency to enter the maze (LSM, trial 1)
LSM2_Lat_emerge	Latency to enter the maze (LSM, trial 2)
LSM3_Lat_emerge	Latency to enter the maze (LSM, trial 3)
LSM4_Lat_emerge	Latency to enter the maze (LSM, trial 4)
LSM5_Lat_emerge	Latency to enter the maze (LSM, trial 5)
