# Supplementary material for: Stressfulness of the design influences consistency of cognitive measures and their correlation with animal personality traits in wild mice (Mus musculus)
Source: Anim Cogn. 2023 Feb 3;26(3):997–1009. doi: 10.1007/s10071-023-01748-3 (PMC10066096; doi:10.1007/s10071-023-01748-3)
Supplement: Supplementary file 5 — Supplementary file5 (CSV 5 KB) [file 10071_2023_1748_MOESM5_ESM.csv]

Table containing a summary of all the information for each individual
ID	ID of the individual
OF1_diff	Increase in temperature for the OF (trial 1)
OF2_diff	Increase in temperature for the OF (trial 2)
NE1_diff	Increase in temperature for the NE (trial 1)
NE2_diff	Increase in temperature for the NE (trial 2)
MS1_diff	Increase in temperature for the LSM (trial 1)
MS2_diff	Increase in temperature for the LSM (trial 2)
MS3_diff	Increase in temperature for the LSM (trial 3)
MS4_diff	Increase in temperature for the LSM (trial 4)
MS5_diff	Increase in temperature for the LSM (trial 5)
MB1_diff	Increase in temperature for the HSM (trial 1)
MB2_diff	Increase in temperature for the HSM (trial 2)
MB3_diff	Increase in temperature for the HSM (trial 3)
MB4_diff	Increase in temperature for the HSM (trial 4)
MB5_diff	Increase in temperature for the HSM (trial 5)
PSDr_diff	Increase in temperature for the HSPS1
PSL_diff	Increase in temperature for the HSPS2
PSDm_diff	Increase in temperature for the LSPS1
PSW_diff	Increase in temperature for the LSPS2
MGroup	Whether the individual started with the LSM (1) or HSM (2)
PSGroup	Whether the individual started with the LSPS (1) or HSPS (2)
PSGroup_Stress	Whether the individual started with the HSPS1 (1) or HSPS2 (2)
OF1_distance	Distance covered in the OF (trial 1)
OF1_centerTime%	Percentage of time spend in the center of the OF (trial 1)
OF2_distance	Distance covered in the OF (trial 2)
OF2_centerTime%	Percentage of time spend in the center of the OF (trial 2)
NE1_Latency(s)	Latency to enter the novel environement (in seconds) (trial 1)
NE1_Time_in_NE(s)	Time spend exploring the novel environment (in seconds) (trial 1)
NE1_Frequency_NE	Number of exploration trips in the NE (trial 1)
NE2_Latency(s)	Latency to enter the novel environement (in seconds) (trial 2)
NE2_Time_in_NE(s)	Time spend exploring the novel environment (in seconds) (trial 2)
NE2_Frequency_NE	Number of exploration trips in the NE (trial 2)
MS_Error	Difference in the number of errors between the first trial and the best trial (LSM)
MS_Time	Difference in the time spend in the maze between the first trial and the best trial (LSM)
MS_Trial	Number of the best trial (least number of errors) (LSM)
MS_Score3	Number of errors at trial 3 (LSM)
MB_Error	Difference in the number of errors between the first trial and the best trial (HSM)
MB_Time	Difference in the time spend in the maze between the first trial and the best trial (HSM)
MB_Trial	Number of the best trial (least number of errors) (HSM)
MB_Score3	Number of errors at trial 3 (HSM)
PSDr_Solved	Whether the individual solved the PS task or not (HSPS1)
PSDr_Lat_appr	Latency to approach the problem solving set-up (HSPS1)
PSDr_Lat_sol	Latency to solve the PS task (if solved) (HSPS1)
PSDr_Explo_time	Time spend exploring the set-up (HSPS1)
PSL_Solved	Whether the individual solved the PS task or not (HSPS2)
PSL_Lat_appr	Latency to approach the problem solving set-up (HSPS2)
PSL_Lat_sol	Latency to solve the PS task (if solved) (HSPS2)
PSL_Explo_time	Time spend exploring the set-up (HSPS2)
PSDm_Solved	Whether the individual solved the PS task or not (LSPS1)
PSDm_Lat_eat	Latency to eat the first mealworm (LSPS1)
PSDm_Lat_appr	Latency to approach the problem solving set-up (LSPS1)
PSDm_Lat_sol	Latency to solve the PS task (if solved) (LSPS1)
PSDm_Explo_time	Time spend exploring the set-up (LSPS1)
PSW_Solved	Whether the individual solved the PS task or not (LSPS2)
PSW_Lat_eat	Latency to eat the first mealworm (LSPS2)
PSW_Lat_appr	Latency to approach the problem solving set-up (LSPS2)
PSW_Lat_sol	Latency to solve the PS task (if solved) (LSPS2)
PSW_Explo_time	Time spend exploring the set-up (LSPS2)
OF1_Before	Mean temperature before the test (OF, trial 1)
OF2_Before	Mean temperature before the test (OF, trial 2)
NE1_Before	Mean temperature before the test (NE, trial 1)
NE2_Before	Mean temperature before the test (NE, trial 2)
MS1_Before	Mean temperature before the test (LSM, trial 1)
MS2_Before	Mean temperature before the test (LSM, trial 2)
MS3_Before	Mean temperature before the test (LSM, trial 3)
MS4_Before	Mean temperature before the test (LSM, trial 4)
MS5_Before	Mean temperature before the test (LSM, trial 5)
MB1_Before	Mean temperature before the test (HSM, trial 1)
MB2_Before	Mean temperature before the test (HSM, trial 2)
MB3_Before	Mean temperature before the test (HSM, trial 3)
MB4_Before	Mean temperature before the test (HSM, trial 4)
MB5_Before	Mean temperature before the test (HSM, trial 5)
PSDr_Before	Mean temperature before the test (HSPS1)
PSL_Before	Mean temperature before the test (HSPS2)
PSDm_Before	Mean temperature before the test (LSPS1)
PSW_Before	Mean temperature before the test (LSPS2)
