# Supplementary material for: Stressfulness of the design influences consistency of cognitive measures and their correlation with animal personality traits in wild mice (Mus musculus)
Source: Anim Cogn. 2023 Feb 3;26(3):997–1009. doi: 10.1007/s10071-023-01748-3 (PMC10066096; doi:10.1007/s10071-023-01748-3)
Supplement: Supplementary file 6 — Supplementary file6 (CSV 0 KB) [file 10071_2023_1748_MOESM6_ESM.csv]

Learning scores in the mazes
ID	ID of the individual
Maze	Type of maze (small = LSM and big = HSM)
Error	Difference in the number of errors between the first trial and the best trial
Time	Difference in the time spend in the maze between the first trial and the best trial
Trial	Number of the best trial (least number of errors)
Score3	Number of errors at trial 3
NbTest	Whether it is the first (1) or the second (2) maze they experienced
