# Supplementary material for: Stressfulness of the design influences consistency of cognitive measures and their correlation with animal personality traits in wild mice (Mus musculus)
Source: Anim Cogn. 2023 Feb 3;26(3):997–1009. doi: 10.1007/s10071-023-01748-3 (PMC10066096; doi:10.1007/s10071-023-01748-3)
Supplement: Supplementary file 7 — Supplementary file7 (CSV 1 KB) [file 10071_2023_1748_MOESM7_ESM.csv]

Summary of the data for the mazes
ID	ID of the individual
Trial	Number of the trial
Maze	Type of maze (High-stress = HSM and Low-stress = LSM)
Before	Mean temperature before the test
After	Mean temperature after the test
T_diff	Mean increase in temperature
Latency_emerge_s	Latency to enter the maze
Time_in_maze_s	Time spend in the maze
Speed_maze_cm/s	Speed: time in the maze/ length of the maze
Errors	Number of errors
Percent_errors	Number of errors/ number of possible errors
Group	Whether the individual started with the LSM (1) or HSM (2)
MS_Error	Difference in the number of errors between the first trial and the best trial (LSM)
MS_Time	Difference in the time spend in the maze between the first trial and the best trial (LSM)
MS_Trial	Number of the best trial (least number of errors) (LSM)
MS_Score3	Number of errors at trial 3 (LSM)
MB_Error	Difference in the number of errors between the first trial and the best trial (HSM)
MB_Time	Difference in the time spend in the maze between the first trial and the best trial (HSM)
MB_Trial	Number of the best trial (least number of errors) (HSM)
MB_Score3	Number of errors at trial 3 (HSM)
