# Supplementary material for: Stressfulness of the design influences consistency of cognitive measures and their correlation with animal personality traits in wild mice (Mus musculus)
Source: Anim Cogn. 2023 Feb 3;26(3):997–1009. doi: 10.1007/s10071-023-01748-3 (PMC10066096; doi:10.1007/s10071-023-01748-3)
Supplement: Supplementary file 8 — Supplementary file8 (CSV 1 KB) [file 10071_2023_1748_MOESM8_ESM.csv]

Open field data
ID	ID of the individual
Trial	1st or 2nd time the individual has been tested in the open field
Before1	Temperature before the test (picture 1)
Before2	Temperature before the test (picture 2)
Before3	Temperature before the test (picture 3)
Before_mean	Mean temperature before the test
After1	Temperature after the test (picture 1)
After2	Temperature after the test (picture 2)
After3	Temperature after the test (picture 3)
After_mean	Mean temperature after the test
Diff_T	Temperatures difference
Diff_T_mean	Whether the temperature increase of the individual is above or below the mean of all individuals
OF_distance	Distance covered in the OF
OF_centerTime%	Percentage of time spend in the center of the OF
