# Supplementary material for: Stressfulness of the design influences consistency of cognitive measures and their correlation with animal personality traits in wild mice (Mus musculus)
Source: Anim Cogn. 2023 Feb 3;26(3):997–1009. doi: 10.1007/s10071-023-01748-3 (PMC10066096; doi:10.1007/s10071-023-01748-3)
Supplement: Supplementary file 9 — Supplementary file9 (CSV 1 KB) [file 10071_2023_1748_MOESM9_ESM.csv]

Problem-solving data
ID	ID of the individual
Test	Type of PS test
Stress	Stressfulness of the test
Group	Whether the individual started with the LSPS (1) or HSPS (2)
b1	Temperature before the test (picture 1)
b2	Temperature before the test (picture 2)
b3	Temperature before the test (picture 3)
before	Mean temperature before the test
a1	Temperature after the test (picture 1)
a2	Temperature after the test (picture 2)
a3	Temperature after the test (picture 3)
after	Mean temperature after the test
diff_T	Temperatures difference
Solved	Whether the individual solved the PS task or not
Lat_eat	Latency to eat the first mealworm (only for LSPS)
Lat_approach	Latency to approach the problem solving set-up
Lat_solve	Latency to solve the PS task (if solved)
Explo_time	Time spend exploring the set-up
TestNbStress	Whether it is the first (1) or the second (2) HSPS task they experienced (only for HSPS)
