# Supplementary material for: Stressfulness of the design influences consistency of cognitive measures and their correlation with animal personality traits in wild mice (Mus musculus)
Source: Anim Cogn. 2023 Feb 3;26(3):997–1009. doi: 10.1007/s10071-023-01748-3 (PMC10066096; doi:10.1007/s10071-023-01748-3)
Supplement: Supplementary file 10 — Supplementary file10 (CSV 0 KB) [file 10071_2023_1748_MOESM10_ESM.csv]

Temperature data
ID	ID of the individual
Stress	Stressfulness of the test
Trial	Trial number
Test	Type of test
Before	Mean temperature before the test
After	Mean temperature after the test
T_diff	Mean temperature increase
TotTime	Total time spend in the test
